# Supplementary material for: Pulmonary edema following central nervous system lesions induced by a non- mouse-adapted EV71 strain in neonatal BALB/c mice
Source: Virol J. 2017 Dec 28;14:243. doi: 10.1186/s12985-017-0911-5 (PMC5745784; doi:10.1186/s12985-017-0911-5)
Supplement: Supplementary file 2 — Sequence of the fragment of VP1 genome in ZZ1350 strain. (TXT 232 bytes) [file 12985_2017_911_MOESM2_ESM.txt]

TGTAGCCCAAAAGAACTTCACTATGAAATTGTGCAAGGATGCCAGTGATATCCTGCAGACGGGCACTATCCAGGGAGATA
GGGTGGCAGATGTAATAGAAAGCTCCATAGGAGATAGCGTGAGCAGAGCCCTCACTCACGCTCTGCCAGCACCCACAGG
CCAGAACACACAGGTGAGCAGTCATCGACTGATAGCACGCAAGGTTCCAGCACTCCAAGCTGCTGAAAT
